# Supplementary material for: The association of circulating systemic inflammation with premature death and the protective role of the Mediterranean diet: a large prospective cohort study of UK biobank
Source: BMC Public Health. 2024 May 30;24:1449. doi: 10.1186/s12889-024-18888-x (PMC11312373; doi:10.1186/s12889-024-18888-x)
Supplement: Supplementary file 10 — Supplementary Material 10 [file 12889_2024_18888_MOESM10_ESM.xlsx]

## Sheet: exp_male_Q1
	The expective Life expectancy in male (40-100 years old) in the INFLA(Q1)
age	mx	qx	IRao	lx2	dx2	LX3	Tx	ex2
40	0.001681	0.001679	0.00135576	100000	135.576	99932.2	4.16999e+06	41.6999
41	0.00186	0.001858	0.00150029	99864.4	149.826	99789.5	4.07006e+06	40.7558
42	0.001885	0.001883	0.00152048	99714.6	151.614	99638.8	3.97027e+06	39.8163
43	0.00208	0.002078	0.00167794	99563	167.061	99479.5	3.87063e+06	38.8762
44	0.002307	0.002304	0.00186043	99395.9	184.919	99303.5	3.77115e+06	37.9407
45	0.002598	0.002594	0.0020946	99211	207.807	99107.1	3.67185e+06	37.0105
46	0.002854	0.00285	0.00230131	99003.2	227.837	98889.3	3.57274e+06	36.0871
47	0.002918	0.002914	0.00235299	98775.4	232.417	98659.2	3.47385e+06	35.1692
48	0.003213	0.003208	0.00259039	98542.9	255.265	98415.3	3.37519e+06	34.251
49	0.003562	0.003556	0.00287139	98287.7	282.222	98146.6	3.27678e+06	33.3386
50	0.003899	0.003891	0.0031419	98005.5	307.923	97851.5	3.17863e+06	32.4332
51	0.004211	0.004202	0.00339302	97697.5	331.49	97531.8	3.08078e+06	31.5338
52	0.004453	0.004443	0.00358762	97366	349.313	97191.4	2.98325e+06	30.6395
53	0.004727	0.004716	0.00380807	97016.7	369.446	96832	2.88605e+06	29.748
54	0.005209	0.005195	0.00419485	96647.3	405.421	96444.6	2.78922e+06	28.8598
55	0.00555	0.005535	0.00446939	96241.9	430.142	96026.8	2.69278e+06	27.9793
56	0.006037	0.006019	0.00486021	95811.7	465.665	95578.9	2.59675e+06	27.1026
57	0.006527	0.006506	0.00525345	95346.1	500.896	95095.6	2.50117e+06	26.2326
58	0.007272	0.007245	0.00585018	94845.2	554.861	94567.7	2.40608e+06	25.3685
59	0.007953	0.007922	0.00639684	94290.3	603.16	93988.7	2.31151e+06	24.5148
60	0.008757	0.008719	0.0070404	93687.1	659.595	93357.3	2.21752e+06	23.6694
61	0.009351	0.009308	0.007516	93027.5	699.195	92677.9	2.12416e+06	22.8337
62	0.010416	0.010362	0.00836709	92328.3	772.519	91942.1	2.03149e+06	22.0028
63	0.011421	0.011356	0.00916972	91555.8	839.541	91136.1	1.93954e+06	21.1843
64	0.012065	0.011993	0.00968408	90716.3	878.504	90277	1.84841e+06	20.3757
65	0.013388	0.013299	0.0107386	89837.8	964.736	89355.4	1.75813e+06	19.57
66	0.015271	0.015155	0.0122373	88873	1087.57	88329.3	1.66877e+06	18.7771
67	0.01589	0.015765	0.0127299	87785.5	1117.5	87226.7	1.58045e+06	18.0035
68	0.017702	0.017547	0.0141688	86668	1227.98	86054	1.49322e+06	17.2292
69	0.019298	0.019114	0.0154341	85440	1318.69	84780.7	1.40716e+06	16.4696
70	0.021132	0.020911	0.0168852	84121.3	1420.4	83411.1	1.32238e+06	15.72
71	0.022645	0.022392	0.018081	82700.9	1495.32	81953.2	1.23897e+06	14.9814
72	0.025058	0.024748	0.0199835	81205.6	1622.77	80394.2	1.15702e+06	14.248
73	0.02688	0.026524	0.0214175	79582.8	1704.47	78730.6	1.07663e+06	13.5284
74	0.031184	0.030705	0.0247936	77878.3	1930.89	76912.9	997895	12.8135
75	0.035472	0.034854	0.0281438	75947.5	2137.45	74878.7	920982	12.1266
76	0.0391	0.03835	0.0309668	73810	2285.66	72667.2	846103	11.4633
77	0.043606	0.042676	0.0344599	71524.4	2464.72	70292	773436	10.8136
78	0.049813	0.048602	0.039245	69059.6	2710.25	67704.5	703144	10.1817
79	0.057315	0.055718	0.0449911	66349.4	2985.13	64856.8	635439	9.57717
80	0.063244	0.061305	0.0495024	63364.3	3136.68	61795.9	570583	9.0048
81	0.069116	0.066807	0.0539452	60227.6	3248.99	58603.1	508787	8.44774
82	0.078616	0.075643	0.0610801	56978.6	3480.25	55238.5	450184	7.90093
83	0.087016	0.083388	0.067334	53498.3	3602.25	51697.2	394945	7.38238
84	0.098398	0.093784	0.0757285	49896.1	3778.55	48006.8	343248	6.87926
85	0.11023	0.104472	0.0843588	46117.5	3890.42	44172.3	295241	6.40193
86	0.125877	0.118424	0.0956248	42227.1	4037.96	40208.1	251069	5.94568
87	0.144333	0.134618	0.108701	38189.1	4151.2	36113.5	210861	5.52148
88	0.158772	0.147095	0.118776	34037.9	4042.89	32016.5	174747	5.13389
89	0.177885	0.163356	0.131906	29995.1	3956.54	28016.8	142731	4.75847
90	0.190682	0.174084	0.140569	26038.5	3660.21	24208.4	114714	4.40555
91	0.219456	0.197756	0.159684	22378.3	3573.45	20591.6	90505.5	4.04434
92	0.240972	0.21506	0.173656	18804.9	3265.58	17172.1	69913.9	3.71786
93	0.275542	0.242177	0.195553	15539.3	3038.75	14019.9	52741.8	3.3941
94	0.297249	0.258787	0.208965	12500.5	2612.17	11194.4	38721.9	3.09762
95	0.338838	0.289749	0.233966	9888.36	2313.54	8731.59	27527.5	2.78382
96	0.359509	0.304732	0.246064	7574.82	1863.89	6642.87	18795.9	2.48136
97	0.390466	0.326686	0.263792	5710.93	1506.5	4957.68	12153	2.12802
98	0.423652	0.349598	0.282293	4204.43	1186.88	3610.99	7195.31	1.71136
99	0.479245	0.386606	0.312176	3017.55	942.007	2546.55	3584.32	1.18782
100	0.503388	0.402165	0.324739	2075.55	674.011	1037.77	1037.77	0.5

## Sheet: exp_male_Q2
The expective Life expectancy in male (40-100 years old) in the INFLA(Q2)
age	mx	qx	IRao	lx2	dx2	LX3	Tx	ex2
40	0.001681	0.001679	0.00149133	100000	149.133	99925.4	4.07886e+06	40.7886
41	0.00186	0.001858	0.00165032	99850.9	164.786	99768.5	3.97893e+06	39.8487
42	0.001885	0.001883	0.00167253	99686.1	166.728	99602.7	3.87916e+06	38.9138
43	0.00208	0.002078	0.00184573	99519.4	183.686	99427.5	3.77956e+06	37.9781
44	0.002307	0.002304	0.00204647	99335.7	203.288	99234	3.68013e+06	37.0474
45	0.002598	0.002594	0.00230406	99132.4	228.407	99018.2	3.5809e+06	36.1224
46	0.002854	0.00285	0.00253144	98904	250.37	98778.8	3.48188e+06	35.2047
47	0.002918	0.002914	0.00258829	98653.6	255.344	98525.9	3.3831e+06	34.2927
48	0.003213	0.003208	0.00284943	98398.3	280.379	98258.1	3.28458e+06	33.3804
49	0.003562	0.003556	0.00315853	98117.9	309.908	97962.9	3.18632e+06	32.4744
50	0.003899	0.003891	0.00345609	97808	338.033	97639	3.08835e+06	31.5757
51	0.004211	0.004202	0.00373232	97469.9	363.789	97288	2.99072e+06	30.6835
52	0.004453	0.004443	0.00394639	97106.1	383.218	96914.5	2.89343e+06	29.7965
53	0.004727	0.004716	0.00418887	96722.9	405.16	96520.4	2.79651e+06	28.9126
54	0.005209	0.005195	0.00461433	96317.8	444.442	96095.5	2.69999e+06	28.0321
55	0.00555	0.005535	0.00491633	95873.3	471.345	95637.7	2.6039e+06	27.1598
56	0.006037	0.006019	0.00534623	95402	510.041	95147	2.50826e+06	26.2915
57	0.006527	0.006506	0.0057788	94891.9	548.361	94617.8	2.41311e+06	25.4301
58	0.007272	0.007245	0.0064352	94343.6	607.119	94040	2.31849e+06	24.575
59	0.007953	0.007922	0.00703652	93736.5	659.579	93406.7	2.22445e+06	23.7309
60	0.008757	0.008719	0.00774444	93076.9	720.828	92716.5	2.13105e+06	22.8956
61	0.009351	0.009308	0.0082676	92356.1	763.563	91974.3	2.03833e+06	22.0704
62	0.010416	0.010362	0.00920379	91592.5	842.998	91171	1.94636e+06	21.2502
63	0.011421	0.011356	0.0100867	90749.5	915.362	90291.8	1.85519e+06	20.4429
64	0.012065	0.011993	0.0106525	89834.1	956.957	89355.7	1.76489e+06	19.6461
65	0.013388	0.013299	0.0118125	88877.2	1049.86	88352.2	1.67554e+06	18.8523
66	0.015271	0.015155	0.0134611	87827.3	1182.25	87236.2	1.58719e+06	18.0717
67	0.01589	0.015765	0.0140029	86645.1	1213.28	86038.4	1.49995e+06	17.3114
68	0.017702	0.017547	0.0155857	85431.8	1331.51	84766	1.41391e+06	16.5502
69	0.019298	0.019114	0.0169775	84100.3	1427.82	83386.4	1.32915e+06	15.8043
70	0.021132	0.020911	0.0185737	82672.5	1535.53	81904.7	1.24576e+06	15.0686
71	0.022645	0.022392	0.0198891	81136.9	1613.74	80330	1.16385e+06	14.3443
72	0.025058	0.024748	0.0219818	79523.2	1748.06	78649.1	1.08352e+06	13.6253
73	0.02688	0.026524	0.0235593	77775.1	1832.33	76858.9	1.00488e+06	12.9203
74	0.031184	0.030705	0.027273	75942.8	2071.19	74907.2	928017	12.2199
75	0.035472	0.034854	0.0309582	73871.6	2286.93	72728.1	853109	11.5485
76	0.0391	0.03835	0.0340635	71584.7	2438.42	70365.5	780381	10.9015
77	0.043606	0.042676	0.0379059	69146.2	2621.05	67835.7	710016	10.2683
78	0.049813	0.048602	0.0431695	66525.2	2871.86	65089.3	642180	9.65319
79	0.057315	0.055718	0.0494902	63653.3	3150.21	62078.2	577091	9.06615
80	0.063244	0.061305	0.0544527	60503.1	3294.56	58855.8	515013	8.51217
81	0.069116	0.066807	0.0593397	57208.6	3394.74	55511.2	456157	7.97358
82	0.078616	0.075643	0.0671881	53813.8	3615.65	52006	400646	7.44503
83	0.087016	0.083388	0.0740674	50198.2	3718.05	48339.2	348640	6.94526
84	0.098398	0.093784	0.0833014	46480.1	3871.86	44544.2	300300	6.46084
85	0.11023	0.104472	0.0927947	42608.3	3953.82	40631.4	255756	6.0025
86	0.125877	0.118424	0.105187	38654.4	4065.95	36621.5	215125	5.56533
87	0.144333	0.134618	0.119571	34588.5	4135.79	32520.6	178503	5.16077
88	0.158772	0.147095	0.130654	30452.7	3978.75	28463.3	145983	4.79375
89	0.177885	0.163356	0.145097	26474	3841.29	24553.3	117519	4.43906
90	0.190682	0.174084	0.154626	22632.7	3499.6	20882.9	92966.2	4.10761
91	0.219456	0.197756	0.175652	19133.1	3360.76	17452.7	72083.3	3.76747
92	0.240972	0.21506	0.191022	15772.3	3012.85	14265.9	54630.6	3.46371
93	0.275542	0.242177	0.215108	12759.5	2744.66	11387.1	40364.8	3.16352
94	0.297249	0.258787	0.229861	10014.8	2302.01	8863.79	28977.6	2.89348
95	0.338838	0.289749	0.257363	7712.78	1984.98	6720.29	20113.8	2.60786
96	0.359509	0.304732	0.270671	5727.8	1550.35	4952.63	13393.6	2.33834
97	0.390466	0.326686	0.290171	4177.45	1212.17	3571.36	8440.92	2.02059
98	0.423652	0.349598	0.310522	2965.28	920.784	2504.89	4869.56	1.64219
99	0.479245	0.386606	0.343393	2044.49	702.066	1693.46	2364.67	1.15661
100	0.503388	0.402165	0.357213	1342.43	479.533	671.214	671.214	0.5

## Sheet: exp_male_Q3
The expective Life expectancy in male (40-100 years old) in the INFLA(Q3)
age	mx	qx	IRao	lx2	dx2	LX3	Tx	ex2
40	0.001681	0.001679	0.00169469	100000	169.469	99915.3	3.95606e+06	39.5606
41	0.00186	0.001858	0.00187537	99830.5	187.219	99736.9	3.85615e+06	38.627
42	0.001885	0.001883	0.0019006	99643.3	189.382	99548.6	3.75641e+06	37.6986
43	0.00208	0.002078	0.00209742	99453.9	208.597	99349.6	3.65686e+06	36.7694
44	0.002307	0.002304	0.00232554	99245.3	230.799	99129.9	3.55751e+06	35.8457
45	0.002598	0.002594	0.00261825	99014.5	259.245	98884.9	3.45838e+06	34.928
46	0.002854	0.00285	0.00287664	98755.3	284.083	98613.2	3.3595e+06	34.0184
47	0.002918	0.002914	0.00294124	98471.2	289.627	98326.4	3.26089e+06	33.1151
48	0.003213	0.003208	0.00323799	98181.6	317.911	98022.6	3.16256e+06	32.2113
49	0.003562	0.003556	0.00358924	97863.7	351.256	97688	3.06454e+06	31.3143
50	0.003899	0.003891	0.00392737	97512.4	382.967	97320.9	2.96685e+06	30.4253
51	0.004211	0.004202	0.00424128	97129.4	411.953	96923.5	2.86953e+06	29.5433
52	0.004453	0.004443	0.00448453	96717.5	433.733	96500.6	2.7726e+06	28.667
53	0.004727	0.004716	0.00476008	96283.8	458.319	96054.6	2.6761e+06	27.7939
54	0.005209	0.005195	0.00524356	95825.4	502.466	95574.2	2.58005e+06	26.9245
55	0.00555	0.005535	0.00558674	95323	532.544	95056.7	2.48448e+06	26.0638
56	0.006037	0.006019	0.00607526	94790.4	575.877	94502.5	2.38942e+06	25.2074
57	0.006527	0.006506	0.00656681	94214.6	618.689	93905.2	2.29492e+06	24.3584
58	0.007272	0.007245	0.00731272	93595.9	684.44	93253.6	2.20101e+06	23.5161
59	0.007953	0.007922	0.00799605	92911.4	742.924	92540	2.10776e+06	22.6857
60	0.008757	0.008719	0.0088005	92168.5	811.129	91762.9	2.01522e+06	21.8645
61	0.009351	0.009308	0.00939501	91357.4	858.303	90928.2	1.92345e+06	21.0542
62	0.010416	0.010362	0.0104589	90499.1	946.517	90025.8	1.83253e+06	20.2491
63	0.011421	0.011356	0.0114621	89552.5	1026.46	89039.3	1.7425e+06	19.4579
64	0.012065	0.011993	0.0121051	88526.1	1071.62	87990.3	1.65346e+06	18.6777
65	0.013388	0.013299	0.0134233	87454.5	1173.93	86867.5	1.56547e+06	17.9004
66	0.015271	0.015155	0.0152967	86280.5	1319.8	85620.6	1.4786e+06	17.1372
67	0.01589	0.015765	0.0159124	84960.7	1351.93	84284.8	1.39298e+06	16.3956
68	0.017702	0.017547	0.017711	83608.8	1480.8	82868.4	1.3087e+06	15.6526
69	0.019298	0.019114	0.0192927	82128	1584.47	81335.8	1.22583e+06	14.9258
70	0.021132	0.020911	0.0211065	80543.5	1699.99	79693.5	1.14449e+06	14.2096
71	0.022645	0.022392	0.0226013	78843.6	1781.97	77952.6	1.0648e+06	13.5052
72	0.025058	0.024748	0.0249793	77061.6	1924.95	76099.1	986847	12.806
73	0.02688	0.026524	0.0267719	75136.6	2011.55	74130.9	910748	12.1212
74	0.031184	0.030705	0.030992	73125.1	2266.29	71991.9	836618	11.4409
75	0.035472	0.034854	0.0351798	70858.8	2492.8	69612.4	764626	10.7908
76	0.0391	0.03835	0.0387085	68366	2646.34	67042.8	695013	10.1661
77	0.043606	0.042676	0.0430749	65719.7	2830.87	64304.2	627970	9.55529
78	0.049813	0.048602	0.0490563	62888.8	3085.09	61346.2	563666	8.9629
79	0.057315	0.055718	0.0562388	59803.7	3363.29	58122	502320	8.39948
80	0.063244	0.061305	0.061878	56440.4	3492.42	54694.2	444198	7.87021
81	0.069116	0.066807	0.0674315	52948	3570.36	51162.8	389504	7.35635
82	0.078616	0.075643	0.0763501	49377.6	3769.98	47492.6	338341	6.85211
83	0.087016	0.083388	0.0841675	45607.6	3838.68	43688.3	290848	6.37718
84	0.098398	0.093784	0.0946606	41769	3953.88	39792	247160	5.91731
85	0.11023	0.104472	0.105449	37815.1	3987.55	35821.3	207368	5.48373
86	0.125877	0.118424	0.119531	33827.5	4043.44	31805.8	171547	5.07121
87	0.144333	0.134618	0.135876	29784.1	4046.95	27760.6	139741	4.69179
88	0.158772	0.147095	0.14847	25737.1	3821.19	23826.5	111980	4.35092
89	0.177885	0.163356	0.164883	21916	3613.57	20109.2	88153.6	4.02235
90	0.190682	0.174084	0.175711	18302.4	3215.93	16694.4	68044.4	3.71779
91	0.219456	0.197756	0.199604	15086.5	3011.32	13580.8	51350	3.40372
92	0.240972	0.21506	0.21707	12075.1	2621.15	10764.6	37769.2	3.12785
93	0.275542	0.242177	0.244441	9453.98	2310.94	8298.51	27004.7	2.85643
94	0.297249	0.258787	0.261206	7143.04	1865.8	6210.14	18706.2	2.61879
95	0.338838	0.289749	0.292457	5277.24	1543.37	4505.55	12496	2.36791
96	0.359509	0.304732	0.30758	3733.87	1148.47	3159.64	7990.46	2.14
97	0.390466	0.326686	0.32974	2585.4	852.51	2159.15	4830.83	1.8685
98	0.423652	0.349598	0.352866	1732.89	611.479	1427.15	2671.68	1.54174
99	0.479245	0.386606	0.39022	1121.41	437.598	902.616	1244.52	1.10978
100	0.503388	0.402165	0.405924	683.817	277.578	341.908	341.908	0.5

## Sheet: exp_male_Q4
The expective Life expectancy in male (40-100 years old) in the INFLA(Q4)
age	mx	qx	IRao	lx2	dx2	LX3	Tx	ex2
40	0.001681	0.001679	0.00227767	100000	227.767	99886.1	3.6711e+06	36.711
41	0.00186	0.001858	0.00252049	99772.2	251.475	99646.5	3.57121e+06	35.7936
42	0.001885	0.001883	0.00255441	99520.8	254.217	99393.6	3.47156e+06	34.8828
43	0.00208	0.002078	0.00281894	99266.5	279.826	99126.6	3.37217e+06	33.9709
44	0.002307	0.002304	0.00312552	98986.7	309.385	98832	3.27304e+06	33.0655
45	0.002598	0.002594	0.00351892	98677.3	347.238	98503.7	3.17421e+06	32.1676
46	0.002854	0.00285	0.0038662	98330.1	380.164	98140	3.07571e+06	31.2794
47	0.002918	0.002914	0.00395302	97949.9	387.198	97756.3	2.97757e+06	30.3989
48	0.003213	0.003208	0.00435185	97562.7	424.579	97350.4	2.87981e+06	29.5175
49	0.003562	0.003556	0.00482394	97138.2	468.588	96903.9	2.78246e+06	28.6444
50	0.003899	0.003891	0.00527839	96669.6	510.259	96414.4	2.68556e+06	27.7808
51	0.004211	0.004202	0.00570028	96159.3	548.135	95885.2	2.58914e+06	26.9256
52	0.004453	0.004443	0.00602721	95611.2	576.268	95323	2.49326e+06	26.0771
53	0.004727	0.004716	0.00639755	95034.9	607.991	94730.9	2.39793e+06	25.2321
54	0.005209	0.005195	0.00704734	94426.9	665.459	94094.2	2.3032e+06	24.3914
55	0.00555	0.005535	0.00750858	93761.5	704.015	93409.4	2.20911e+06	23.561
56	0.006037	0.006019	0.00816515	93057.4	759.828	92677.5	2.1157e+06	22.7354
57	0.006527	0.006506	0.0088258	92297.6	814.6	91890.3	2.02302e+06	21.9185
58	0.007272	0.007245	0.0098283	91483	899.122	91033.4	1.93113e+06	21.1092
59	0.007953	0.007922	0.0107467	90583.9	973.477	90097.1	1.8401e+06	20.3138
60	0.008757	0.008719	0.0118279	89610.4	1059.9	89080.5	1.75e+06	19.529
61	0.009351	0.009308	0.0126269	88550.5	1118.12	87991.4	1.66092e+06	18.7568
62	0.010416	0.010362	0.0140567	87432.4	1229.01	86817.9	1.57293e+06	17.9902
63	0.011421	0.011356	0.0154051	86203.4	1327.97	85539.4	1.48611e+06	17.2396
64	0.012065	0.011993	0.0162693	84875.4	1380.86	84185	1.40057e+06	16.5015
65	0.013388	0.013299	0.0180409	83494.5	1506.32	82741.4	1.31639e+06	15.7661
66	0.015271	0.015155	0.0205587	81988.2	1685.57	81145.4	1.23365e+06	15.0466
67	0.01589	0.015765	0.0213862	80302.7	1717.37	79444	1.1525e+06	14.352
68	0.017702	0.017547	0.0238036	78585.3	1870.61	77650	1.07306e+06	13.6547
69	0.019298	0.019114	0.0259293	76714.7	1989.16	75720.1	995407	12.9754
70	0.021132	0.020911	0.0283671	74725.5	2119.74	73665.6	919686	12.3075
71	0.022645	0.022392	0.0303762	72605.8	2205.48	71503	846021	11.6523
72	0.025058	0.024748	0.0335722	70400.3	2363.49	69218.5	774518	11.0016
73	0.02688	0.026524	0.0359815	68036.8	2448.06	66812.8	705299	10.3664
74	0.031184	0.030705	0.0416533	65588.7	2731.98	64222.7	638487	9.7347
75	0.035472	0.034854	0.0472816	62856.7	2971.97	61370.8	574264	9.13607
76	0.0391	0.03835	0.0520242	59884.8	3115.46	58327	512893	8.56467
77	0.043606	0.042676	0.0578927	56769.3	3286.53	55126	454566	8.00725
78	0.049813	0.048602	0.0659317	53482.8	3526.21	51719.7	399440	7.46857
79	0.057315	0.055718	0.075585	49956.6	3775.97	48068.6	347720	6.96045
80	0.063244	0.061305	0.0831641	46180.6	3840.57	44260.3	299652	6.48869
81	0.069116	0.066807	0.0906279	42340	3837.19	40421.4	255391	6.03191
82	0.078616	0.075643	0.102614	38502.9	3950.95	36527.4	214970	5.58322
83	0.087016	0.083388	0.113121	34551.9	3908.55	32597.6	178443	5.16448
84	0.098398	0.093784	0.127224	30643.4	3898.57	28694.1	145845	4.75943
85	0.11023	0.104472	0.141723	26744.8	3790.35	24849.6	117151	4.38032
86	0.125877	0.118424	0.16065	22954.4	3687.62	21110.6	92301.2	4.02106
87	0.144333	0.134618	0.182618	19266.8	3518.46	17507.6	71190.6	3.69498
88	0.158772	0.147095	0.199544	15748.4	3142.48	14177.1	53683	3.4088
89	0.177885	0.163356	0.221603	12605.9	2793.49	11209.1	39505.9	3.13393
90	0.190682	0.174084	0.236156	9812.38	2317.25	8653.75	28296.8	2.88378
91	0.219456	0.197756	0.268268	7495.13	2010.71	6489.77	19643	2.62077
92	0.240972	0.21506	0.291742	5484.42	1600.04	4684.4	13153.2	2.39829
93	0.275542	0.242177	0.328528	3884.38	1276.13	3246.32	8468.84	2.18023
94	0.297249	0.258787	0.351061	2608.25	915.655	2150.43	5222.53	2.00231
95	0.338838	0.289749	0.393063	1692.6	665.297	1359.95	3072.1	1.81502
96	0.359509	0.304732	0.413388	1027.3	424.674	814.964	1712.15	1.66665
97	0.390466	0.326686	0.44317	602.627	267.066	469.094	897.19	1.4888
98	0.423652	0.349598	0.474252	335.561	159.14	255.99	428.096	1.27577
99	0.479245	0.386606	0.524455	176.42	92.5246	130.158	172.106	0.975545
100	0.503388	0.402165	0.545562	83.8958	45.7704	41.9479	41.9479	0.5

## Sheet: low_male_Q1
The expective 95%CI(lowest) Life expectancy in male (40-100 years old) in INFLA-Score (Q1) groups
age	mx	qx	IRao	lx2	dx2	LX3	Tx	ex2
40	0.001681	0.001679	0.00141081	100000	141.081	99929.5	4.13199e+06	41.3199
41	0.00186	0.001858	0.00156122	99858.9	155.902	99781	4.03206e+06	40.3775
42	0.001885	0.001883	0.00158223	99703	157.753	99624.1	3.93227e+06	39.4399
43	0.00208	0.002078	0.00174608	99545.3	173.814	99458.4	3.83265e+06	38.5016
44	0.002307	0.002304	0.00193598	99371.5	192.381	99275.3	3.73319e+06	37.5681
45	0.002598	0.002594	0.00217966	99179.1	216.176	99071	3.63392e+06	36.64
46	0.002854	0.00285	0.00239476	98962.9	236.993	98844.4	3.53485e+06	35.7189
47	0.002918	0.002914	0.00244854	98725.9	241.735	98605	3.436e+06	34.8034
48	0.003213	0.003208	0.00269558	98484.2	265.472	98351.4	3.3374e+06	33.8876
49	0.003562	0.003556	0.00298799	98218.7	293.477	98072	3.23905e+06	32.9779
50	0.003899	0.003891	0.00326948	97925.2	320.165	97765.1	3.14097e+06	32.0752
51	0.004211	0.004202	0.00353081	97605.1	344.625	97432.7	3.04321e+06	31.1788
52	0.004453	0.004443	0.00373331	97260.4	363.104	97078.9	2.94578e+06	30.2875
53	0.004727	0.004716	0.00396271	96897.3	383.976	96705.3	2.8487e+06	29.3991
54	0.005209	0.005195	0.00436519	96513.3	421.299	96302.7	2.75199e+06	28.5141
55	0.00555	0.005535	0.00465089	96092	446.913	95868.6	2.65569e+06	27.6369
56	0.006037	0.006019	0.00505758	95645.1	483.732	95403.3	2.55982e+06	26.7637
57	0.006527	0.006506	0.00546679	95161.4	520.227	94901.3	2.46442e+06	25.8972
58	0.007272	0.007245	0.00608774	94641.2	576.151	94353.1	2.36952e+06	25.0368
59	0.007953	0.007922	0.00665661	94065	626.154	93751.9	2.27516e+06	24.1871
60	0.008757	0.008719	0.0073263	93438.9	684.561	93096.6	2.18141e+06	23.3459
61	0.009351	0.009308	0.00782122	92754.3	725.452	92391.6	2.08831e+06	22.5145
62	0.010416	0.010362	0.00870686	92028.9	801.282	91628.2	1.99592e+06	21.688
63	0.011421	0.011356	0.00954209	91227.6	870.502	90792.3	1.90429e+06	20.8741
64	0.012065	0.011993	0.0100773	90357.1	910.559	89901.8	1.8135e+06	20.0704
65	0.013388	0.013299	0.0111747	89446.5	999.541	88946.7	1.7236e+06	19.2696
66	0.015271	0.015155	0.0127343	88447	1126.31	87883.8	1.63465e+06	18.4817
67	0.01589	0.015765	0.0132468	87320.7	1156.72	86742.3	1.54677e+06	17.7137
68	0.017702	0.017547	0.0147442	86163.9	1270.42	85528.7	1.46003e+06	16.9448
69	0.019298	0.019114	0.0160609	84893.5	1363.47	84211.8	1.3745e+06	16.1908
70	0.021132	0.020911	0.0175709	83530.1	1467.69	82796.2	1.29029e+06	15.447
71	0.022645	0.022392	0.0188153	82062.4	1544.03	81290.4	1.20749e+06	14.7143
72	0.025058	0.024748	0.020795	80518.3	1674.38	79681.2	1.1262e+06	13.9869
73	0.02688	0.026524	0.0222873	78844	1757.22	77965.4	1.04652e+06	13.2733
74	0.031184	0.030705	0.0258004	77086.7	1988.87	76092.3	968553	12.5645
75	0.035472	0.034854	0.0292867	75097.9	2199.37	73998.2	892461	11.884
76	0.0391	0.03835	0.0322243	72898.5	2349.1	71724	818463	11.2274
77	0.043606	0.042676	0.0358593	70549.4	2529.85	69284.5	746739	10.5846
78	0.049813	0.048602	0.0408387	68019.6	2777.83	66630.6	677454	9.9597
79	0.057315	0.055718	0.0468181	65241.7	3054.49	63714.5	610824	9.36247
80	0.063244	0.061305	0.0515127	62187.2	3203.43	60585.5	547109	8.79777
81	0.069116	0.066807	0.0561358	58983.8	3311.1	57328.2	486524	8.24843
82	0.078616	0.075643	0.0635604	55672.7	3538.58	53903.4	429195	7.70926
83	0.087016	0.083388	0.0700683	52134.1	3652.95	50307.6	375292	7.19859
84	0.098398	0.093784	0.0788037	48481.2	3820.5	46570.9	324984	6.70331
85	0.11023	0.104472	0.0877845	44660.7	3920.52	42700.4	278413	6.23397
86	0.125877	0.118424	0.0995079	40740.2	4053.97	38713.2	235713	5.78577
87	0.144333	0.134618	0.113115	36686.2	4149.77	34611.3	197000	5.36987
88	0.158772	0.147095	0.123599	32536.4	4021.48	30525.7	162389	4.99098
89	0.177885	0.163356	0.137263	28514.9	3914.04	26557.9	131863	4.62434
90	0.190682	0.174084	0.146277	24600.9	3598.55	22801.6	105305	4.28053
91	0.219456	0.197756	0.166168	21002.3	3489.92	19257.4	82503.4	3.92829
92	0.240972	0.21506	0.180708	17512.4	3164.64	15930.1	63246	3.61149
93	0.275542	0.242177	0.203494	14347.8	2919.68	12887.9	47315.9	3.29778
94	0.297249	0.258787	0.217451	11428.1	2485.05	10185.6	34427.9	3.01257
95	0.338838	0.289749	0.243467	8943.06	2177.34	7854.39	24242.3	2.71074
96	0.359509	0.304732	0.256057	6765.72	1732.41	5899.52	16387.9	2.4222
97	0.390466	0.326686	0.274504	5033.31	1381.66	4342.48	10488.4	2.0838
98	0.423652	0.349598	0.293756	3651.65	1072.69	3115.3	6145.95	1.68306
99	0.479245	0.386606	0.324853	2578.95	837.78	2160.06	3030.65	1.17515
100	0.503388	0.402165	0.337927	1741.17	588.389	870.587	870.587	0.5

## Sheet: low_male_Q2
The expective 95%CI(lowest) Life expectancy in male (40-100 years old) in INFLA-Score (Q2) groups
age	mx	qx	IRao	lx2	dx2	LX3	Tx	ex2
40	0.001681	0.001679	0.00146724	100000	146.724	99926.6	4.09446e+06	40.9446
41	0.00186	0.001858	0.00162367	99853.3	162.129	99772.2	3.99453e+06	40.004
42	0.001885	0.001883	0.00164551	99691.1	164.043	99609.1	3.89476e+06	39.0683
43	0.00208	0.002078	0.00181592	99527.1	180.733	99436.7	3.79515e+06	38.1318
44	0.002307	0.002304	0.00201342	99346.4	200.026	99246.4	3.69571e+06	37.2003
45	0.002598	0.002594	0.00226684	99146.3	224.749	99034	3.59647e+06	36.2743
46	0.002854	0.00285	0.00249056	98921.6	246.37	98798.4	3.49743e+06	35.3556
47	0.002918	0.002914	0.00254648	98675.2	251.275	98549.6	3.39863e+06	34.4426
48	0.003213	0.003208	0.0028034	98424	275.922	98286	3.30008e+06	33.5293
49	0.003562	0.003556	0.00310751	98148	304.996	97995.5	3.2018e+06	32.6221
50	0.003899	0.003891	0.00340026	97843	332.692	97676.7	3.1038e+06	31.7223
51	0.004211	0.004202	0.00367204	97510.3	358.062	97331.3	3.00613e+06	30.8288
52	0.004453	0.004443	0.00388264	97152.3	377.208	96963.7	2.9088e+06	29.9406
53	0.004727	0.004716	0.00412121	96775.1	398.831	96575.7	2.81183e+06	29.0553
54	0.005209	0.005195	0.0045398	96376.2	437.529	96157.5	2.71526e+06	28.1735
55	0.00555	0.005535	0.00483692	95938.7	464.048	95706.7	2.6191e+06	27.2997
56	0.006037	0.006019	0.00525988	95474.7	502.185	95223.6	2.52339e+06	26.43
57	0.006527	0.006506	0.00568546	94972.5	539.962	94702.5	2.42817e+06	25.5671
58	0.007272	0.007245	0.00633125	94432.5	597.876	94133.6	2.33347e+06	24.7104
59	0.007953	0.007922	0.00692287	93834.6	649.605	93509.8	2.23933e+06	23.8647
60	0.008757	0.008719	0.00761935	93185	710.01	92830	2.14582e+06	23.0275
61	0.009351	0.009308	0.00813407	92475	752.198	92098.9	2.05299e+06	22.2005
62	0.010416	0.010362	0.00905514	91722.8	830.563	91307.5	1.96089e+06	21.3785
63	0.011421	0.011356	0.00992377	90892.3	901.994	90441.3	1.86959e+06	20.5693
64	0.012065	0.011993	0.0104804	89990.3	943.137	89518.7	1.77914e+06	19.7704
65	0.013388	0.013299	0.0116217	89047.1	1034.88	88529.7	1.68963e+06	18.9745
66	0.015271	0.015155	0.0132436	88012.3	1165.6	87429.5	1.6011e+06	18.1917
67	0.01589	0.015765	0.0137767	86846.7	1196.46	86248.4	1.51367e+06	17.4292
68	0.017702	0.017547	0.015334	85650.2	1313.36	84993.5	1.42742e+06	16.6657
69	0.019298	0.019114	0.0167033	84336.8	1408.71	83632.5	1.34242e+06	15.9174
70	0.021132	0.020911	0.0182737	82928.1	1515.4	82170.4	1.25879e+06	15.1793
71	0.022645	0.022392	0.0195679	81412.7	1593.08	80616.2	1.17662e+06	14.4526
72	0.025058	0.024748	0.0216268	79819.6	1726.24	78956.5	1.09601e+06	13.731
73	0.02688	0.026524	0.0231788	78093.4	1810.11	77188.4	1.01705e+06	13.0235
74	0.031184	0.030705	0.0268325	76283.3	2046.87	75259.9	939861	12.3207
75	0.035472	0.034854	0.0304582	74236.4	2261.11	73105.9	864601	11.6466
76	0.0391	0.03835	0.0335133	71975.3	2412.13	70769.3	791495	10.9968
77	0.043606	0.042676	0.0372937	69563.2	2594.27	68266.1	720726	10.3607
78	0.049813	0.048602	0.0424723	66968.9	2844.32	65546.8	652460	9.74272
79	0.057315	0.055718	0.0486908	64124.6	3122.28	62563.5	586913	9.15269
80	0.063244	0.061305	0.0535732	61002.3	3268.09	59368.3	524349	8.59556
81	0.069116	0.066807	0.0583812	57734.2	3370.6	56048.9	464981	8.05382
82	0.078616	0.075643	0.0661028	54363.6	3593.59	52566.9	408932	7.52216
83	0.087016	0.083388	0.072871	50770.1	3699.67	48920.2	356365	7.0192
84	0.098398	0.093784	0.0819559	47070.4	3857.69	45141.5	307445	6.5316
85	0.11023	0.104472	0.0912959	43212.7	3945.14	41240.1	262304	6.07006
86	0.125877	0.118424	0.103488	39267.6	4063.73	37235.7	221063	5.62967
87	0.144333	0.134618	0.11764	35203.8	4141.37	33133.1	183828	5.22181
88	0.158772	0.147095	0.128543	31062.4	3992.87	29066	150695	4.85135
89	0.177885	0.163356	0.142753	27069.6	3864.27	25137.4	121629	4.49319
90	0.190682	0.174084	0.152128	23205.3	3530.19	21440.2	96491.2	4.15815
91	0.219456	0.197756	0.172815	19675.1	3400.15	17975	75051	3.81451
92	0.240972	0.21506	0.187936	16275	3058.66	14745.6	57075.9	3.50698
93	0.275542	0.242177	0.211633	13216.3	2797.01	11817.8	42330.3	3.20288
94	0.297249	0.258787	0.226149	10419.3	2356.31	9241.14	30512.5	2.92846
95	0.338838	0.289749	0.253206	8062.99	2041.59	7042.19	21271.4	2.63815
96	0.359509	0.304732	0.266299	6021.39	1603.49	5219.65	14229.2	2.3631
97	0.390466	0.326686	0.285484	4417.9	1261.24	3787.28	9009.52	2.03932
98	0.423652	0.349598	0.305506	3156.66	964.38	2674.47	5222.24	1.65435
99	0.479245	0.386606	0.337847	2192.28	740.656	1821.95	2547.77	1.16215
100	0.503388	0.402165	0.351444	1451.63	510.165	725.813	725.813	0.5

## Sheet: low_male_Q3
The expective 95%CI(lowest) Life expectancy in male (40-100 years old) in INFLA-Score (Q3) groups
age	mx	qx	IRao	lx2	dx2	LX3	Tx	ex2
40	0.001681	0.001679	0.00167886	100000	167.886	99916.1	3.96509e+06	39.6509
41	0.00186	0.001858	0.00185785	99832.1	185.473	99739.4	3.86518e+06	38.7168
42	0.001885	0.001883	0.00188285	99646.6	187.619	99552.8	3.76544e+06	37.7879
43	0.00208	0.002078	0.00207783	99459	206.659	99355.7	3.66589e+06	36.8583
44	0.002307	0.002304	0.00230381	99252.4	228.659	99138	3.56653e+06	35.934
45	0.002598	0.002594	0.00259379	99023.7	256.847	98895.3	3.46739e+06	35.0158
46	0.002854	0.00285	0.00284977	98766.9	281.463	98626.1	3.3685e+06	34.1055
47	0.002918	0.002914	0.00291376	98485.4	286.963	98341.9	3.26987e+06	33.2016
48	0.003213	0.003208	0.00320774	98198.4	314.995	98040.9	3.17153e+06	32.2971
49	0.003562	0.003556	0.00355571	97883.4	348.045	97709.4	3.07349e+06	31.3995
50	0.003899	0.003891	0.00389069	97535.4	379.48	97345.6	2.97578e+06	30.5097
51	0.004211	0.004202	0.00420166	97155.9	408.216	96951.8	2.87843e+06	29.6269
52	0.004453	0.004443	0.00444264	96747.7	429.815	96532.8	2.78148e+06	28.7498
53	0.004727	0.004716	0.00471562	96317.9	454.198	96090.8	2.68495e+06	27.8759
54	0.005209	0.005195	0.00519458	95863.7	497.972	95614.7	2.58886e+06	27.0056
55	0.00555	0.005535	0.00553455	95365.7	527.807	95101.8	2.49324e+06	26.144
56	0.006037	0.006019	0.00601851	94837.9	570.783	94552.5	2.39814e+06	25.2867
57	0.006527	0.006506	0.00650548	94267.1	613.252	93960.5	2.30359e+06	24.4368
58	0.007272	0.007245	0.00724442	93653.9	678.468	93314.6	2.20963e+06	23.5936
59	0.007953	0.007922	0.00792136	92975.4	736.492	92607.2	2.11631e+06	22.7621
60	0.008757	0.008719	0.0087183	92238.9	804.166	91836.8	2.02371e+06	21.9398
61	0.009351	0.009308	0.00930725	91434.7	851.006	91009.2	1.93187e+06	21.1284
62	0.010416	0.010362	0.0103612	90583.7	938.553	90114.5	1.84086e+06	20.3222
63	0.011421	0.011356	0.0113551	89645.2	1017.93	89136.2	1.75075e+06	19.5297
64	0.012065	0.011993	0.011992	88627.3	1062.82	88095.8	1.66161e+06	18.7483
65	0.013388	0.013299	0.0132979	87564.4	1164.43	86982.2	1.57351e+06	17.9698
66	0.015271	0.015155	0.0151538	86400	1309.29	85745.4	1.48653e+06	17.2052
67	0.01589	0.015765	0.0157637	85090.7	1341.35	84420	1.40079e+06	16.4623
68	0.017702	0.017547	0.0175456	83749.4	1469.43	83014.7	1.31637e+06	15.7179
69	0.019298	0.019114	0.0191125	82279.9	1572.57	81493.7	1.23335e+06	14.9897
70	0.021132	0.020911	0.0209093	80707.4	1687.54	79863.6	1.15186e+06	14.272
71	0.022645	0.022392	0.0223902	79019.8	1769.27	78135.2	1.07199e+06	13.5661
72	0.025058	0.024748	0.024746	77250.6	1911.64	76294.7	993859	12.8654
73	0.02688	0.026524	0.0265219	75338.9	1998.13	74339.9	917564	12.1792
74	0.031184	0.030705	0.0307025	73340.8	2251.75	72214.9	843224	11.4973
75	0.035472	0.034854	0.0348512	71089	2477.54	69850.3	771009	10.8457
76	0.0391	0.03835	0.0383469	68611.5	2631.04	67296	701159	10.2193
77	0.043606	0.042676	0.0426726	65980.5	2815.56	64572.7	633863	9.60683
78	0.049813	0.048602	0.0485981	63164.9	3069.69	61630.1	569290	9.01276
79	0.057315	0.055718	0.0557135	60095.2	3348.12	58421.2	507660	8.4476
80	0.063244	0.061305	0.0613001	56747.1	3478.6	55007.8	449239	7.91651
81	0.069116	0.066807	0.0668016	53268.5	3558.42	51489.3	394231	7.40084
82	0.078616	0.075643	0.0756369	49710.1	3759.92	47830.1	342742	6.89482
83	0.087016	0.083388	0.0833813	45950.2	3831.38	44034.5	294912	6.41808
84	0.098398	0.093784	0.0937764	42118.8	3949.75	40143.9	250878	5.95643
85	0.11023	0.104472	0.104464	38169	3987.27	36175.4	210734	5.52106
86	0.125877	0.118424	0.118414	34181.8	4047.61	32158	174558	5.10677
87	0.144333	0.134618	0.134607	30134.1	4056.27	28106	142400	4.72555
88	0.158772	0.147095	0.147083	26077.9	3835.62	24160.1	114294	4.38281
89	0.177885	0.163356	0.163343	22242.3	3633.11	20425.7	90134.2	4.05239
90	0.190682	0.174084	0.17407	18609.1	3239.29	16989.5	69708.5	3.74593
91	0.219456	0.197756	0.19774	15369.9	3039.24	13850.2	52719	3.43003
92	0.240972	0.21506	0.215043	12330.6	2651.61	11004.8	38868.8	3.15222
93	0.275542	0.242177	0.242157	9679.01	2343.84	8507.09	27864	2.8788
94	0.297249	0.258787	0.258766	7335.16	1898.09	6386.12	19356.9	2.63891
95	0.338838	0.289749	0.289726	5437.07	1575.26	4649.44	12970.7	2.38561
96	0.359509	0.304732	0.304707	3861.81	1176.72	3273.45	8321.31	2.15477
97	0.390466	0.326686	0.32666	2685.09	877.111	2246.53	5047.86	1.87996
98	0.423652	0.349598	0.34957	1807.98	632.015	1491.97	2801.32	1.54942
99	0.479245	0.386606	0.386575	1175.96	454.598	948.665	1309.35	1.11343
100	0.503388	0.402165	0.402133	721.366	290.085	360.683	360.683	0.5

## Sheet: low_male_Q4
The expective 95%CI(lowest) Life expectancy in male (40-100 years old) in INFLA-Score (Q4) groups
age	mx	qx	IRao	lx2	dx2	LX3	Tx	ex2
40	0.001681	0.001679	0.0022573	100000	225.73	99887.1	3.67976e+06	36.7976
41	0.00186	0.001858	0.00249795	99774.3	249.231	99649.7	3.57987e+06	35.8797
42	0.001885	0.001883	0.00253156	99525	251.954	99399.1	3.48022e+06	34.9683
43	0.00208	0.002078	0.00279372	99273.1	277.342	99134.4	3.38083e+06	34.0558
44	0.002307	0.002304	0.00309757	98995.7	306.646	98842.4	3.28169e+06	33.1498
45	0.002598	0.002594	0.00348745	98689.1	344.173	98517	3.18285e+06	32.2513
46	0.002854	0.00285	0.00383162	98344.9	376.821	98156.5	3.08433e+06	31.3624
47	0.002918	0.002914	0.00391767	97968.1	383.806	97776.2	2.98618e+06	30.4811
48	0.003213	0.003208	0.00431293	97584.3	420.874	97373.9	2.8884e+06	29.599
49	0.003562	0.003556	0.00478079	97163.4	464.518	96931.2	2.79103e+06	28.7251
50	0.003899	0.003891	0.00523117	96698.9	505.849	96446	2.69409e+06	27.8606
51	0.004211	0.004202	0.00564929	96193.1	543.423	95921.3	2.59765e+06	27.0045
52	0.004453	0.004443	0.0059733	95649.6	571.344	95364	2.50173e+06	26.1551
53	0.004727	0.004716	0.00634033	95078.3	602.828	94776.9	2.40636e+06	25.3093
54	0.005209	0.005195	0.00698431	94475.5	659.846	94145.5	2.31159e+06	24.4676
55	0.00555	0.005535	0.00744142	93815.6	698.121	93466.6	2.21744e+06	23.6362
56	0.006037	0.006019	0.00809212	93117.5	753.518	92740.7	2.12397e+06	22.8096
57	0.006527	0.006506	0.00874686	92364	807.895	91960	2.03123e+06	21.9916
58	0.007272	0.007245	0.00974039	91556.1	891.792	91110.2	1.93927e+06	21.1813
59	0.007953	0.007922	0.0106506	90664.3	965.626	90181.5	1.84816e+06	20.3847
60	0.008757	0.008719	0.0117221	89698.7	1051.45	89172.9	1.75798e+06	19.5987
61	0.009351	0.009308	0.0125139	88647.2	1109.33	88092.5	1.66881e+06	18.8253
62	0.010416	0.010362	0.013931	87537.9	1219.49	86928.1	1.58072e+06	18.0575
63	0.011421	0.011356	0.0152673	86318.4	1317.85	85659.5	1.49379e+06	17.3056
64	0.012065	0.011993	0.0161237	85000.5	1370.53	84315.3	1.40813e+06	16.5661
65	0.013388	0.013299	0.0178796	83630	1495.27	82882.4	1.32381e+06	15.8294
66	0.015271	0.015155	0.0203748	82134.7	1673.48	81298	1.24093e+06	15.1085
67	0.01589	0.015765	0.0211949	80461.3	1705.37	79608.6	1.15963e+06	14.4123
68	0.017702	0.017547	0.0235907	78755.9	1857.91	77826.9	1.08002e+06	13.7136
69	0.019298	0.019114	0.0256974	76898	1976.08	75909.9	1.0022e+06	13.0328
70	0.021132	0.020911	0.0281134	74921.9	2106.31	73868.8	926287	12.3634
71	0.022645	0.022392	0.0301045	72815.6	2192.07	71719.6	852419	11.7065
72	0.025058	0.024748	0.0332719	70623.5	2349.78	69448.6	780699	11.0544
73	0.02688	0.026524	0.0356596	68273.7	2434.62	67056.4	711250	10.4176
74	0.031184	0.030705	0.0412807	65839.1	2717.89	64480.2	644194	9.78436
75	0.035472	0.034854	0.0468587	63121.2	2957.78	61642.4	579714	9.18413
76	0.0391	0.03835	0.0515589	60163.5	3101.96	58612.5	518071	8.61106
77	0.043606	0.042676	0.0573749	57061.5	3273.9	55424.6	459459	8.05199
78	0.049813	0.048602	0.065342	53787.6	3514.59	52030.3	404034	7.51166
79	0.057315	0.055718	0.0749089	50273	3765.9	48390.1	352004	7.00185
80	0.063244	0.061305	0.0824202	46507.1	3833.13	44590.6	303614	6.52833
81	0.069116	0.066807	0.0898173	42674	3832.86	40757.6	259023	6.06982
82	0.078616	0.075643	0.101697	38841.1	3950.01	36866.1	218266	5.61945
83	0.087016	0.083388	0.112109	34891.1	3911.62	32935.3	181400	5.19902
84	0.098398	0.093784	0.126086	30979.5	3906.08	29026.5	148464	4.79234
85	0.11023	0.104472	0.140455	27073.4	3802.6	25172.1	119438	4.41163
86	0.125877	0.118424	0.159213	23270.8	3705.01	21418.3	94265.8	4.05082
87	0.144333	0.134618	0.180984	19565.8	3541.11	17795.3	72847.5	3.72321
88	0.158772	0.147095	0.197759	16024.7	3169.03	14440.2	55052.3	3.43546
89	0.177885	0.163356	0.219621	12855.7	2823.37	11444	40612.1	3.15908
90	0.190682	0.174084	0.234044	10032.3	2348	8858.31	29168.1	2.90742
91	0.219456	0.197756	0.265869	7684.31	2043.02	6662.8	20309.8	2.64302
92	0.240972	0.21506	0.289133	5641.29	1631.08	4825.75	13647	2.41913
93	0.275542	0.242177	0.32559	4010.21	1305.68	3357.36	8821.25	2.1997
94	0.297249	0.258787	0.347921	2704.52	940.96	2234.04	5463.89	2.02028
95	0.338838	0.289749	0.389547	1763.56	686.991	1420.07	3229.85	1.83143
96	0.359509	0.304732	0.409691	1076.57	441.062	856.042	1809.78	1.68106
97	0.390466	0.326686	0.439206	635.511	279.12	495.951	953.738	1.50074
98	0.423652	0.349598	0.47001	356.39	167.507	272.637	457.787	1.28451
99	0.479245	0.386606	0.519764	188.883	98.1749	139.796	185.15	0.980236
100	0.503388	0.402165	0.540682	90.7085	49.0445	45.3543	45.3543	0.5

## Sheet: upper_male_Q1
The expective 95%CI(highest) Life expectancy in male (40-100 years old) in INFLA-Score (Q1) groups
age	mx	qx	IRao	lx2	dx2	LX3	Tx	ex2
40	0.001681	0.001679	0.00129987	100000	129.987	99935	4.21007e+06	42.1007
41	0.00186	0.001858	0.00143846	99870	143.659	99798.2	4.11014e+06	41.1549
42	0.001885	0.001883	0.00145781	99726.4	145.382	99653.7	4.01034e+06	40.2134
43	0.00208	0.002078	0.00160878	99581	160.204	99500.9	3.91068e+06	39.2714
44	0.002307	0.002304	0.00178375	99420.8	177.341	99332.1	3.81118e+06	38.3339
45	0.002598	0.002594	0.00200826	99243.4	199.307	99143.8	3.71185e+06	37.4015
46	0.002854	0.00285	0.00220646	99044.1	218.537	98934.9	3.61271e+06	36.4757
47	0.002918	0.002914	0.00225601	98825.6	222.951	98714.1	3.51377e+06	35.5553
48	0.003213	0.003208	0.00248362	98602.6	244.891	98480.2	3.41506e+06	34.6346
49	0.003562	0.003556	0.00275304	98357.7	270.783	98222.3	3.31658e+06	33.7195
50	0.003899	0.003891	0.0030124	98087	295.477	97939.2	3.21836e+06	32.8113
51	0.004211	0.004202	0.00325317	97791.5	318.132	97632.4	3.12042e+06	31.9089
52	0.004453	0.004443	0.00343975	97473.3	335.284	97305.7	3.02278e+06	31.0114
53	0.004727	0.004716	0.00365111	97138.1	354.661	96960.7	2.92548e+06	30.1167
54	0.005209	0.005195	0.00402195	96783.4	389.258	96588.8	2.82852e+06	29.2252
55	0.00555	0.005535	0.00428517	96394.1	413.066	96187.6	2.73193e+06	28.3412
56	0.006037	0.006019	0.00465988	95981.1	447.261	95757.4	2.63574e+06	27.4611
57	0.006527	0.006506	0.00503692	95533.8	481.196	95293.2	2.53998e+06	26.5873
58	0.007272	0.007245	0.00560905	95052.6	533.155	94786	2.44469e+06	25.7193
59	0.007953	0.007922	0.00613318	94519.5	579.705	94229.6	2.3499e+06	24.8616
60	0.008757	0.008719	0.00675021	93939.8	634.113	93622.7	2.25568e+06	24.0119
61	0.009351	0.009308	0.00720621	93305.6	672.38	92969.5	2.16205e+06	23.1717
62	0.010416	0.010362	0.00802222	92633.3	743.124	92261.7	2.06908e+06	22.3363
63	0.011421	0.011356	0.00879177	91890.1	807.877	91486.2	1.97682e+06	21.5129
64	0.012065	0.011993	0.00928493	91082.3	845.692	90659.4	1.88534e+06	20.6993
65	0.013388	0.013299	0.010296	90236.6	929.078	89772	1.79468e+06	19.8886
66	0.015271	0.015155	0.0117329	89307.5	1047.84	88783.6	1.7049e+06	19.0903
67	0.01589	0.015765	0.0122052	88259.7	1077.23	87721	1.61612e+06	18.311
68	0.017702	0.017547	0.0135848	87182.4	1184.36	86590.3	1.5284e+06	17.531
69	0.019298	0.019114	0.014798	85998.1	1272.6	85361.8	1.44181e+06	16.7656
70	0.021132	0.020911	0.0161892	84725.5	1371.64	84039.7	1.35645e+06	16.0099
71	0.022645	0.022392	0.0173358	83353.8	1445	82631.3	1.27241e+06	15.2651
72	0.025058	0.024748	0.0191598	81908.8	1569.36	81124.2	1.18978e+06	14.5256
73	0.02688	0.026524	0.0205348	80339.5	1649.75	79514.6	1.10865e+06	13.7996
74	0.031184	0.030705	0.0237717	78689.7	1870.59	77754.4	1.02914e+06	13.0784
75	0.035472	0.034854	0.0269838	76819.1	2072.87	75782.7	951383	12.3847
76	0.0391	0.03835	0.0296904	74746.3	2219.25	73636.6	875600	11.7143
77	0.043606	0.042676	0.0330396	72527	2396.26	71328.9	801964	11.0574
78	0.049813	0.048602	0.0376275	70130.8	2638.84	68811.3	730635	10.4182
79	0.057315	0.055718	0.0431366	67491.9	2911.37	66036.2	661823	9.80596
80	0.063244	0.061305	0.0474621	64580.5	3065.13	63048	595787	9.22549
81	0.069116	0.066807	0.0517217	61515.4	3181.68	59924.6	532739	8.66025
82	0.078616	0.075643	0.0585625	58333.7	3416.17	56625.6	472815	8.10534
83	0.087016	0.083388	0.0645586	54917.6	3545.4	53144.9	416189	7.57843
84	0.098398	0.093784	0.0726072	51372.2	3729.99	49507.2	363044	7.06694
85	0.11023	0.104472	0.0808818	47642.2	3853.38	45715.5	313537	6.58108
86	0.125877	0.118424	0.0916834	43788.8	4014.7	41781.4	267821	6.11621
87	0.144333	0.134618	0.104221	39774.1	4145.28	37701.4	226040	5.6831
88	0.158772	0.147095	0.11388	35628.8	4057.42	33600.1	188339	5.28613
89	0.177885	0.163356	0.12647	31571.4	3992.82	29575	154738	4.90122
90	0.190682	0.174084	0.134775	27578.6	3716.9	25720.1	125163	4.53843
91	0.219456	0.197756	0.153102	23861.7	3653.26	22035	99443.3	4.16749
92	0.240972	0.21506	0.166499	20208.4	3364.67	18526.1	77408.3	3.8305
93	0.275542	0.242177	0.187492	16843.7	3158.07	15264.7	58882.2	3.4958
94	0.297249	0.258787	0.200352	13685.7	2741.95	12314.7	43617.5	3.1871
95	0.338838	0.289749	0.224322	10943.7	2454.92	9716.25	31302.9	2.86035
96	0.359509	0.304732	0.235922	8488.79	2002.69	7487.44	21586.6	2.54295
97	0.390466	0.326686	0.252919	6486.1	1640.46	5665.87	14099.2	2.17375
98	0.423652	0.349598	0.270657	4845.64	1311.51	4189.89	8433.29	1.74039
99	0.479245	0.386606	0.299309	3534.13	1057.8	3005.23	4243.4	1.20069
100	0.503388	0.402165	0.311354	2476.34	771.018	1238.17	1238.17	0.5

## Sheet: upper_male_Q2
The expective 95%CI(highest) Life expectancy in male (40-100 years old) in INFLA-Score (Q2) groups
age	mx	qx	IRao	lx2	dx2	LX3	Tx	ex2
40	0.001681	0.001679	0.00150785	100000	150.785	99924.6	4.06829e+06	40.6829
41	0.00186	0.001858	0.00166861	99849.2	166.609	99765.9	3.96837e+06	39.7436
42	0.001885	0.001883	0.00169106	99682.6	168.569	99598.3	3.8686e+06	38.8092
43	0.00208	0.002078	0.00186618	99514	185.711	99421.2	3.769e+06	37.8741
44	0.002307	0.002304	0.00206915	99328.3	205.525	99225.6	3.66958e+06	36.944
45	0.002598	0.002594	0.00232959	99122.8	230.915	99007.3	3.57036e+06	36.0195
46	0.002854	0.00285	0.00255949	98891.9	253.113	98765.3	3.47135e+06	35.1025
47	0.002918	0.002914	0.00261697	98638.8	258.134	98509.7	3.37258e+06	34.1913
48	0.003213	0.003208	0.002881	98380.6	283.435	98238.9	3.27408e+06	33.2797
49	0.003562	0.003556	0.00319353	98097.2	313.276	97940.6	3.17584e+06	32.3744
50	0.003899	0.003891	0.00349438	97783.9	341.694	97613.1	3.0779e+06	31.4765
51	0.004211	0.004202	0.00377368	97442.2	367.716	97258.4	2.98028e+06	30.5851
52	0.004453	0.004443	0.00399011	97074.5	387.338	96880.8	2.88302e+06	29.6991
53	0.004727	0.004716	0.00423528	96687.2	409.498	96482.4	2.78614e+06	28.8161
54	0.005209	0.005195	0.00466546	96277.7	449.18	96053.1	2.68966e+06	27.9365
55	0.00555	0.005535	0.0049708	95828.5	476.344	95590.3	2.59361e+06	27.0651
56	0.006037	0.006019	0.00540547	95352.2	515.423	95094.4	2.49802e+06	26.1978
57	0.006527	0.006506	0.00584282	94836.7	554.114	94559.7	2.40292e+06	25.3375
58	0.007272	0.007245	0.0065065	94282.6	613.449	93975.9	2.30836e+06	24.4834
59	0.007953	0.007922	0.00711449	93669.2	666.408	93336	2.21439e+06	23.6405
60	0.008757	0.008719	0.00783025	93002.8	728.235	92638.6	2.12105e+06	22.8063
61	0.009351	0.009308	0.00835921	92274.5	771.342	91888.9	2.02841e+06	21.9824
62	0.010416	0.010362	0.00930577	91503.2	851.508	91077.4	1.93652e+06	21.1635
63	0.011421	0.011356	0.0101984	90651.7	924.507	90189.4	1.84545e+06	20.3576
64	0.012065	0.011993	0.0107705	89727.2	966.408	89244	1.75526e+06	19.5622
65	0.013388	0.013299	0.0119434	88760.8	1060.1	88230.7	1.66601e+06	18.7697
66	0.015271	0.015155	0.0136102	87700.7	1193.62	87103.8	1.57778e+06	17.9905
67	0.01589	0.015765	0.014158	86507	1224.77	85894.7	1.49068e+06	17.2319
68	0.017702	0.017547	0.0157584	85282.3	1343.91	84610.3	1.40478e+06	16.4722
69	0.019298	0.019114	0.0171657	83938.4	1440.86	83217.9	1.32017e+06	15.7279
70	0.021132	0.020911	0.0187795	82497.5	1549.26	81722.9	1.23696e+06	14.9939
71	0.022645	0.022392	0.0201095	80948.2	1627.83	80134.3	1.15523e+06	14.2713
72	0.025058	0.024748	0.0222254	79320.4	1762.92	78438.9	1.0751e+06	13.5539
73	0.02688	0.026524	0.0238203	77557.5	1847.44	76633.8	996660	12.8506
74	0.031184	0.030705	0.0275751	75710	2087.72	74666.2	920026	12.152
75	0.035472	0.034854	0.0313012	73622.3	2304.47	72470.1	845360	11.4824
76	0.0391	0.03835	0.0344409	71317.9	2456.25	70089.7	772890	10.8373
77	0.043606	0.042676	0.0383259	68861.6	2639.18	67542	702800	10.206
78	0.049813	0.048602	0.0436479	66222.4	2890.47	64777.2	635258	9.59279
79	0.057315	0.055718	0.0500385	63332	3169.04	61747.4	570481	9.00779
80	0.063244	0.061305	0.055056	60162.9	3312.33	58506.8	508733	8.45593
81	0.069116	0.066807	0.0599972	56850.6	3410.87	55145.2	450227	7.91947
82	0.078616	0.075643	0.0679325	53439.7	3630.29	51624.6	395081	7.39303
83	0.087016	0.083388	0.074888	49809.4	3730.13	47944.4	343457	6.89542
84	0.098398	0.093784	0.0842243	46079.3	3881	44138.8	295512	6.41313
85	0.11023	0.104472	0.0938229	42198.3	3959.16	40218.7	251374	5.95696
86	0.125877	0.118424	0.106353	38239.1	4066.83	36205.7	211155	5.52196
87	0.144333	0.134618	0.120896	34172.3	4131.29	32106.6	174949	5.11962
88	0.158772	0.147095	0.132101	30041	3968.45	28056.8	142843	4.75492
89	0.177885	0.163356	0.146705	26072.6	3824.96	24160.1	114786	4.40255
90	0.190682	0.174084	0.156339	22247.6	3478.17	20508.5	90625.8	4.07351
91	0.219456	0.197756	0.177598	18769.4	3333.41	17102.7	70117.3	3.73572
92	0.240972	0.21506	0.193138	15436	2981.28	13945.4	53014.5	3.43447
93	0.275542	0.242177	0.217491	12454.7	2708.79	11100.3	39069.2	3.1369
94	0.297249	0.258787	0.232408	9745.93	2265.03	8613.41	27968.9	2.8698
95	0.338838	0.289749	0.260214	7480.9	1946.63	6507.58	19355.4	2.58732
96	0.359509	0.304732	0.27367	5534.26	1514.56	4776.98	12847.9	2.32151
97	0.390466	0.326686	0.293386	4019.7	1179.32	3430.04	8070.89	2.00783
98	0.423652	0.349598	0.313962	2840.38	891.772	2394.49	4640.85	1.63388
99	0.479245	0.386606	0.347198	1948.61	676.552	1610.33	2246.36	1.1528
100	0.503388	0.402165	0.361171	1272.05	459.429	636.027	636.027	0.5

[truncated: 14 more sheets: upper_male_Q3, upper_male_Q4, exp_female_Q1, exp_female_Q2, exp_female_Q3, exp_female_Q4, low_female_Q1, low_female_Q2, low_female_Q3, low_female_Q4, upper_female_Q1, upper_female_Q2, upper_female_Q3, upper_female_Q4]
